# Supplementary material for: Increased tissue stiffness triggers contractile dysfunction and telomere shortening in dystrophic cardiomyocytes
Source: Stem Cell Reports. 2021 May 20;16(9):2169–81. doi: 10.1016/j.stemcr.2021.04.018 (PMC8452491; doi:10.1016/j.stemcr.2021.04.018)
Supplement: Document S2. Data S1 [file mmc2.xlsx]

## Sheet: Figure 1E
Table Analyzed	DMD mRNA qPCR			Utr mRNA qPCR
Column B	DMD		Column D	DMD
vs.	vs.		vs.	vs.
Column A	Con		Column C	Con
Unpaired t test			Unpaired t test
P value	<0.0001		P value	<0.0001
P value summary	****		P value summary	****
Significantly different (P < 0.05)?	Yes		Significantly different (P < 0.05)?	Yes
One- or two-tailed P value?	Two-tailed		One- or two-tailed P value?	Two-tailed
t, df	t=7.520, df=10		t, df	t=10.19, df=10
How big is the difference?			How big is the difference?
Mean of column A	1		Mean of column C	1
Mean of column B	0.2461		Mean of column D	3.199
Difference between means (B - A) ± SEM	-0.7539 ± 0.1003		Difference between means (D - C) ± SEM	2.199 ± 0.2157
95% confidence interval	-0.9773 to -0.5305		95% confidence interval	1.718 to 2.679
R squared (eta squared)	0.8497		R squared (eta squared)	0.9122
F test to compare variances			F test to compare variances
F, DFn, Dfd	Infinity, 5, 5		F, DFn, Dfd	Infinity, 5, 5
P value	<0.0001		P value	<0.0001
P value summary	****		P value summary	****
Significantly different (P < 0.05)?	Yes		Significantly different (P < 0.05)?	Yes
Data analyzed			Data analyzed
Sample size, column A	6		Sample size, column C	6
Sample size, column B	6		Sample size, column D	6

## Sheet: Figure 2A
Table Analyzed	Rest calcium ratio (R340/380)		Table Analyzed	Rest calcium ratio (R340/380)		Table Analyzed	Rest calcium ratio (R340/380)
Column E	DMD1		Column F	DMD2		Column D	DMD3
vs.	vs.		vs.	vs.		vs.	vs.
Column B	Con1		Column C	Con2		Column A	Con3
Unpaired t test			Unpaired t test			Unpaired t test
P value	<0.0001		P value	<0.0001		P value	<0.0001
P value summary	****		P value summary	****		P value summary	****
Significantly different (P < 0.05)?	Yes		Significantly different (P < 0.05)?	Yes		Significantly different (P < 0.05)?	Yes
One- or two-tailed P value?	Two-tailed		One- or two-tailed P value?	Two-tailed		One- or two-tailed P value?	Two-tailed
t, df	t=16.94, df=38		t, df	t=8.522, df=37		t, df	t=17.27, df=37
How big is the difference?			How big is the difference?			How big is the difference?
Mean of column B	0.6403		Mean of column C	0.6863		Mean of column A	0.6485
Mean of column E	0.8806		Mean of column F	0.9092		Mean of column D	0.9085
Difference between means (E - B) ± SEM	0.2403 ± 0.01419		Difference between means (F - C) ± SEM	0.2229 ± 0.02616		Difference between means (D - A) ± SEM	0.2600 ± 0.01505
95% confidence interval	0.2116 to 0.2690		95% confidence interval	0.1699 to 0.2759		95% confidence interval	0.2295 to 0.2905
R squared (eta squared)	0.883		R squared (eta squared)	0.6625		R squared (eta squared)	0.8896
F test to compare variances			F test to compare variances			F test to compare variances
F, DFn, Dfd	1.163, 19, 19		F, DFn, Dfd	2.244, 19, 18		F, DFn, Dfd	1.145, 18, 19
P value	0.7451		P value	0.0926		P value	0.7705
P value summary	ns		P value summary	ns		P value summary	ns
Significantly different (P < 0.05)?	No		Significantly different (P < 0.05)?	No		Significantly different (P < 0.05)?	No
Data analyzed			Data analyzed			Data analyzed
Sample size, column B	20		Sample size, column C	19		Sample size, column A	20
Sample size, column E	20		Sample size, column F	20		Sample size, column D	19

## Sheet: Figure 2B
Table Analyzed	Peak calcium ratio (R340/380)		Table Analyzed	Peak calcium ratio (R340/380)		Table Analyzed	Peak calcium ratio (R340/380)
Column E	DMD1		Column F	DMD2		Column D	DMD3
vs.	vs.		vs.	vs.		vs.	vs.
Column B	Con1		Column C	Con2		Column A	Con3
Unpaired t test			Unpaired t test			Unpaired t test
P value	0.1498		P value	<0.0001		P value	0.9108
P value summary	ns		P value summary	****		P value summary	ns
Significantly different (P < 0.05)?	No		Significantly different (P < 0.05)?	Yes		Significantly different (P < 0.05)?	No
One- or two-tailed P value?	Two-tailed		One- or two-tailed P value?	Two-tailed		One- or two-tailed P value?	Two-tailed
t, df	t=1.470, df=38		t, df	t=5.063, df=37		t, df	t=0.1128, df=37
How big is the difference?			How big is the difference?			How big is the difference?
Mean of column B	1.275		Mean of column C	1.349		Mean of column A	1.295
Mean of column E	1.215		Mean of column F	1.164		Mean of column D	1.3
Difference between means (E - B) ± SEM	-0.06021 ± 0.04096		Difference between means (F - C) ± SEM	-0.1841 ± 0.03637		Difference between means (D - A) ± SEM	0.004585 ± 0.04066
95% confidence interval	-0.1431 to 0.02271		95% confidence interval	-0.2578 to -0.1105		95% confidence interval	-0.07781 to 0.08698
R squared (eta squared)	0.0538		R squared (eta squared)	0.4093		R squared (eta squared)	0.0003435
F test to compare variances			F test to compare variances			F test to compare variances
F, DFn, Dfd	1.899, 19, 19		F, DFn, Dfd	1.777, 19, 18		F, DFn, Dfd	2.477, 19, 18
P value	0.1714		P value	0.2285		P value	0.0599
P value summary	ns		P value summary	ns		P value summary	ns
Significantly different (P < 0.05)?	No		Significantly different (P < 0.05)?	No		Significantly different (P < 0.05)?	No
Data analyzed			Data analyzed			Data analyzed
Sample size, column B	20		Sample size, column C	19		Sample size, column A	20
Sample size, column E	20		Sample size, column F	20		Sample size, column D	19

## Sheet: Figure 2C
Table Analyzed	Transient amplitude (R340/380)		Table Analyzed	Transient amplitude (R340/380)		Table Analyzed	Transient amplitude (R340/380)
Column E	DMD1		Column F	DMD2		Column D	DMD3
vs.	vs.		vs.	vs.		vs.	vs.
Column B	Con1		Column C	Con2		Column A	Con3
Unpaired t test			Unpaired t test			Unpaired t test
P value	<0.0001		P value	<0.0001		P value	<0.0001
P value summary	****		P value summary	****		P value summary	****
Significantly different (P < 0.05)?	Yes		Significantly different (P < 0.05)?	Yes		Significantly different (P < 0.05)?	Yes
One- or two-tailed P value?	Two-tailed		One- or two-tailed P value?	Two-tailed		One- or two-tailed P value?	Two-tailed
t, df	t=7.311, df=38		t, df	t=12.00, df=37		t, df	t=6.051, df=37
How big is the difference?			How big is the difference?			How big is the difference?
Mean of column B	0.6345		Mean of column C	0.6413		Mean of column A	0.6467
Mean of column E	0.3339		Mean of column F	0.2553		Mean of column D	0.3913
Difference between means (E - B) ± SEM	-0.3005 ± 0.04110		Difference between means (F - C) ± SEM	-0.3860 ± 0.03218		Difference between means (D - A) ± SEM	-0.2554 ± 0.04221
95% confidence interval	-0.3837 to -0.2173		95% confidence interval	-0.4512 to -0.3208		95% confidence interval	-0.3410 to -0.1699
R squared (eta squared)	0.5845		R squared (eta squared)	0.7954		R squared (eta squared)	0.4974
F test to compare variances			F test to compare variances			F test to compare variances
F, DFn, Dfd	1.560, 19, 19		F, DFn, Dfd	4.026, 18, 19		F, DFn, Dfd	4.961, 19, 18
P value	0.341		P value	0.0041		P value	0.0013
P value summary	ns		P value summary	**		P value summary	**
Significantly different (P < 0.05)?	No		Significantly different (P < 0.05)?	Yes		Significantly different (P < 0.05)?	Yes
Data analyzed			Data analyzed			Data analyzed
Sample size, column B	20		Sample size, column C	19		Sample size, column A	20
Sample size, column E	20		Sample size, column F	20		Sample size, column D	19

## Sheet: Figure 2D
Table Analyzed	Time to Peak (ms)		Table Analyzed	Time to Peak (ms)		Table Analyzed	Time to Peak (ms)
Column E	DMD1		Column F	DMD2		Column D	DMD3
vs.	vs.		vs.	vs.		vs.	vs.
Column B	Con1		Column C	Con2		Column A	Con3
Unpaired t test			Unpaired t test			Unpaired t test
P value	0.1509		P value	<0.0001		P value	0.5542
P value summary	ns		P value summary	****		P value summary	ns
Significantly different (P < 0.05)?	No		Significantly different (P < 0.05)?	Yes		Significantly different (P < 0.05)?	No
One- or two-tailed P value?	Two-tailed		One- or two-tailed P value?	Two-tailed		One- or two-tailed P value?	Two-tailed
t, df	t=1.466, df=38		t, df	t=5.984, df=37		t, df	t=0.5970, df=37
How big is the difference?			How big is the difference?			How big is the difference?
Mean of column B	468.5		Mean of column C	474.7		Mean of column A	448.9
Mean of column E	434.4		Mean of column F	372.8		Mean of column D	459.4
Difference between means (E - B) ± SEM	-34.15 ± 23.29		Difference between means (F - C) ± SEM	-101.9 ± 17.03		Difference between means (D - A) ± SEM	10.50 ± 17.59
95% confidence interval	-81.30 to 13.01		95% confidence interval	-136.4 to -67.41		95% confidence interval	-25.14 to 46.14
R squared (eta squared)	0.05352		R squared (eta squared)	0.4918		R squared (eta squared)	0.009539
F test to compare variances			F test to compare variances			F test to compare variances
F, DFn, Dfd	1.690, 19, 19		F, DFn, Dfd	1.454, 19, 18		F, DFn, Dfd	1.566, 19, 18
P value	0.2616		P value	0.4315		P value	0.3464
P value summary	ns		P value summary	ns		P value summary	ns
Significantly different (P < 0.05)?	No		Significantly different (P < 0.05)?	No		Significantly different (P < 0.05)?	No
Data analyzed			Data analyzed			Data analyzed
Sample size, column B	20		Sample size, column C	19		Sample size, column A	20
Sample size, column E	20		Sample size, column F	20		Sample size, column D	19

## Sheet: Figure 2E
Table Analyzed	Transient duaration 90 (ms)		Table Analyzed	Transient duaration 90 (ms)		Table Analyzed	Transient duaration 90 (ms)
Column E	DMD1		Column F	DMD2		Column D	DMD3
vs.	vs.		vs.	vs.		vs.	vs.
Column B	Con1		Column C	Con2		Column A	Con3
Unpaired t test			Unpaired t test			Unpaired t test
P value	<0.0001		P value	<0.0001		P value	<0.0001
P value summary	****		P value summary	****		P value summary	****
Significantly different (P < 0.05)?	Yes		Significantly different (P < 0.05)?	Yes		Significantly different (P < 0.05)?	Yes
One- or two-tailed P value?	Two-tailed		One- or two-tailed P value?	Two-tailed		One- or two-tailed P value?	Two-tailed
t, df	t=8.261, df=38		t, df	t=6.993, df=37		t, df	t=7.705, df=37
How big is the difference?			How big is the difference?			How big is the difference?
Mean of column B	1378		Mean of column C	1432		Mean of column A	1267
Mean of column E	1651		Mean of column F	1676		Mean of column D	1633
Difference between means (E - B) ± SEM	273.2 ± 33.07		Difference between means (F - C) ± SEM	244.3 ± 34.93		Difference between means (D - A) ± SEM	366.0 ± 47.51
95% confidence interval	206.2 to 340.1		95% confidence interval	173.5 to 315.0		95% confidence interval	269.8 to 462.3
R squared (eta squared)	0.6423		R squared (eta squared)	0.5693		R squared (eta squared)	0.616
F test to compare variances			F test to compare variances			F test to compare variances
F, DFn, Dfd	4.430, 19, 19		F, DFn, Dfd	5.415, 18, 19		F, DFn, Dfd	11.58, 19, 18
P value	0.0021		P value	0.0006		P value	<0.0001
P value summary	**		P value summary	***		P value summary	****
Significantly different (P < 0.05)?	Yes		Significantly different (P < 0.05)?	Yes		Significantly different (P < 0.05)?	Yes
Data analyzed			Data analyzed			Data analyzed
Sample size, column B	20		Sample size, column C	19		Sample size, column A	20
Sample size, column E	20		Sample size, column F	20		Sample size, column D	19

## Sheet: Figure 2F
Table Analyzed	decay tau (ms)		Table Analyzed	decay tau (ms)		Table Analyzed	decay tau (ms)
Column E	DMD1		Column F	DMD2		Column D	DMD3
vs.	vs.		vs.	vs.		vs.	vs.
Column B	Con1		Column C	Con2		Column A	Con3
Unpaired t test			Unpaired t test			Unpaired t test
P value	<0.0001		P value	<0.0001		P value	<0.0001
P value summary	****		P value summary	****		P value summary	****
Significantly different (P < 0.05)?	Yes		Significantly different (P < 0.05)?	Yes		Significantly different (P < 0.05)?	Yes
One- or two-tailed P value?	Two-tailed		One- or two-tailed P value?	Two-tailed		One- or two-tailed P value?	Two-tailed
t, df	t=5.717, df=38		t, df	t=10.33, df=37		t, df	t=4.511, df=37
How big is the difference?			How big is the difference?			How big is the difference?
Mean of column B	349		Mean of column C	360.7		Mean of column A	496.3
Mean of column E	866.4		Mean of column F	989.1		Mean of column D	651.1
Difference between means (E - B) ± SEM	517.4 ± 90.50		Difference between means (F - C) ± SEM	628.3 ± 60.82		Difference between means (D - A) ± SEM	154.8 ± 34.31
95% confidence interval	334.2 to 700.6		95% confidence interval	505.1 to 751.6		95% confidence interval	85.26 to 224.3
R squared (eta squared)	0.4624		R squared (eta squared)	0.7426		R squared (eta squared)	0.3548
F test to compare variances			F test to compare variances			F test to compare variances
F, DFn, Dfd	38.71, 19, 19		F, DFn, Dfd	5.613, 19, 18		F, DFn, Dfd	2.213, 18, 19
P value	<0.0001		P value	0.0006		P value	0.0943
P value summary	****		P value summary	***		P value summary	ns
Significantly different (P < 0.05)?	Yes		Significantly different (P < 0.05)?	Yes		Significantly different (P < 0.05)?	No
Data analyzed			Data analyzed			Data analyzed
Sample size, column B	20		Sample size, column C	19		Sample size, column A	20
Sample size, column E	20		Sample size, column F	20		Sample size, column D	19

## Sheet: Figure S2B
Table Analyzed	01a_dF/F0		Table Analyzed	01a_dF/F0		Table Analyzed	01a_dF/F0		Table Analyzed	01a_dF/F0
									Data sets analyzed	C-K
Column L	DMD1		Column M	DMD2		Column N	DMD3
vs.	vs.		vs.	vs.		vs.	vs.		ANOVA summary
Column F	Con1		Column G	Con2		Column H	Con3		F	4.96
									P value	0.0003
Unpaired t test			Unpaired t test			Unpaired t test			P value summary	***
P value	0.0025		P value	0.4756		P value	0.0068		Significant diff. among means (P < 0.05)?	Yes
P value summary	**		P value summary	ns		P value summary	**		R square	0.1403
Significantly different (P < 0.05)?	Yes		Significantly different (P < 0.05)?	No		Significantly different (P < 0.05)?	Yes
One- or two-tailed P value?	Two-tailed		One- or two-tailed P value?	Two-tailed		One- or two-tailed P value?	Two-tailed		Brown-Forsythe test
t, df	t=3.190, df=50		t, df	t=0.7187, df=52		t, df	t=2.822, df=52		F (DFn, DFd)	4.333 (5, 152)
									P value	0.001
How big is the difference?			How big is the difference?			How big is the difference?			P value summary	**
Mean of column F	3.547		Mean of column G	3.29		Mean of column H	2.785		Are SDs significantly different (P < 0.05)?	Yes
Mean of column L	1.908		Mean of column M	2.969		Mean of column N	1.513
Difference between means (L - F) ± SEM	-1.638 ± 0.5136		Difference between means (M - G) ± SEM	-0.3210 ± 0.4467		Difference between means (N - H) ± SEM	-1.272 ± 0.4507		Bartlett's test
95% confidence interval	-2.670 to -0.6068		95% confidence interval	-1.217 to 0.5754		95% confidence interval	-2.176 to -0.3673		Bartlett's statistic (corrected)	33.99
R squared (eta squared)	0.1691		R squared (eta squared)	0.009835		R squared (eta squared)	0.1328		P value	<0.0001
									P value summary	****
F test to compare variances			F test to compare variances			F test to compare variances			Are SDs significantly different (P < 0.05)?	Yes
F, DFn, Dfd	6.973, 25, 25		F, DFn, Dfd	2.371, 26, 26		F, DFn, Dfd	17.26, 26, 26
P value	<0.0001		P value	0.0317		P value	<0.0001		ANOVA table	SS	DF	MS	F (DFn, DFd)	P value
P value summary	****		P value summary	*		P value summary	****		Treatment (between columns)	54.02	5	10.8	F (5, 152) = 4.960	P=0.0003
Significantly different (P < 0.05)?	Yes		Significantly different (P < 0.05)?	Yes		Significantly different (P < 0.05)?	Yes		Residual (within columns)	331.1	152	2.178
									Total	385.1	157
Data analyzed			Data analyzed			Data analyzed
Sample size, column F	26		Sample size, column G	27		Sample size, column H	27		Data summary
Sample size, column L	26		Sample size, column M	27		Sample size, column N	27		Number of treatments (columns)	6
									Number of values (total)	158
									Number of families	1
									Number of comparisons per family	15
									Alpha	0.05
									Tukey's multiple comparisons test	Mean Diff.	95.00% CI of diff.	Significant?	Summary	Adjusted P Value
									Con4 vs. Con5	0.2318	-0.9633 to 1.427	No	ns	0.9934	C-D
									Con4 vs. Con6	0.04343	-1.142 to 1.228	No	ns	>0.9999	C-E
									Con4 vs. DMD4	1.239	0.009730 to 2.469	Yes	*	0.047	C-I
									Con4 vs. DMD5	1.162	-0.03348 to 2.357	No	ns	0.062	C-J
									Con4 vs. DMD6	1.345	0.1601 to 2.530	Yes	*	0.0161	C-K
									Con5 vs. Con6	-0.1883	-1.337 to 0.9607	No	ns	0.997	D-E
									Con5 vs. DMD4	1.008	-0.1874 to 2.203	No	ns	0.1513	D-I
									Con5 vs. DMD5	0.9299	-0.2296 to 2.089	No	ns	0.1945	D-J
									Con5 vs. DMD6	1.113	-0.03569 to 2.262	No	ns	0.0634	D-K
									Con6 vs. DMD4	1.196	0.01103 to 2.381	Yes	*	0.0465	E-I
									Con6 vs. DMD5	1.118	-0.03083 to 2.267	No	ns	0.0614	E-J
									Con6 vs. DMD6	1.302	0.1631 to 2.440	Yes	*	0.015	E-K
									DMD4 vs. DMD5	-0.07785	-1.273 to 1.117	No	ns	>0.9999	I-J
									DMD4 vs. DMD6	0.1056	-1.079 to 1.291	No	ns	0.9998	I-K
									DMD5 vs. DMD6	0.1835	-0.9655 to 1.332	No	ns	0.9974	J-K
									Test details	Mean 1	Mean 2	Mean Diff.	SE of diff.	n1	n2	q	DF
									Con4 vs. Con5	3.738	3.506	0.2318	0.414	24	27	0.7916	152
									Con4 vs. Con6	3.738	3.695	0.04343	0.4106	24	28	0.1496	152
									Con4 vs. DMD4	3.738	2.498	1.239	0.426	24	24	4.114	152
									Con4 vs. DMD5	3.738	2.576	1.162	0.414	24	27	3.968	152
									Con4 vs. DMD6	3.738	2.393	1.345	0.4106	24	28	4.633	152
									Con5 vs. Con6	3.506	3.695	-0.1883	0.3981	27	28	0.6691	152
									Con5 vs. DMD4	3.506	2.498	1.008	0.414	27	24	3.442	152
									Con5 vs. DMD5	3.506	2.576	0.9299	0.4017	27	27	3.274	152
									Con5 vs. DMD6	3.506	2.393	1.113	0.3981	27	28	3.955	152
									Con6 vs. DMD4	3.695	2.498	1.196	0.4106	28	24	4.12	152
									Con6 vs. DMD5	3.695	2.576	1.118	0.3981	28	27	3.972	152
									Con6 vs. DMD6	3.695	2.393	1.302	0.3944	28	28	4.667	152
									DMD4 vs. DMD5	2.498	2.576	-0.07785	0.414	24	27	0.2659	152
									DMD4 vs. DMD6	2.498	2.393	0.1056	0.4106	24	28	0.3638	152
									DMD5 vs. DMD6	2.576	2.393	0.1835	0.3981	27	28	0.6518	152

## Sheet: Figure S2C
Table Analyzed	02a_Time to peak		Table Analyzed	02a_Time to peak		Table Analyzed	02a_Time to peak		Table Analyzed	02a_Time to peak
									Data sets analyzed	C-K
Column L	DMD1		Column M	DMD2		Column N	DMD3
vs.	vs.		vs.	vs.		vs.	vs.		ANOVA summary
Column F	Con1		Column G	Con2		Column H	Con3		F	4.993
									P value	0.0003
Unpaired t test			Unpaired t test			Unpaired t test			P value summary	***
P value	0.0081		P value	0.0007		P value	<0.0001		Significant diff. among means (P < 0.05)?	Yes
P value summary	**		P value summary	***		P value summary	****		R square	0.1411
Significantly different (P < 0.05)?	Yes		Significantly different (P < 0.05)?	Yes		Significantly different (P < 0.05)?	Yes
One- or two-tailed P value?	Two-tailed		One- or two-tailed P value?	Two-tailed		One- or two-tailed P value?	Two-tailed		Brown-Forsythe test
t, df	t=2.758, df=50		t, df	t=3.623, df=52		t, df	t=6.641, df=52		F (DFn, DFd)	5.291 (5, 152)
									P value	0.0002
How big is the difference?			How big is the difference?			How big is the difference?			P value summary	***
Mean of column F	414.3		Mean of column G	382.6		Mean of column H	324.7		Are SDs significantly different (P < 0.05)?	Yes
Mean of column L	777.5		Mean of column M	843.1		Mean of column N	733.7
Difference between means (L - F) ± SEM	363.2 ± 131.7		Difference between means (M - G) ± SEM	460.5 ± 127.1		Difference between means (N - H) ± SEM	409.0 ± 61.60		Bartlett's test
95% confidence interval	98.66 to 627.8		95% confidence interval	205.5 to 715.6		95% confidence interval	285.4 to 532.6		Bartlett's statistic (corrected)	76.66
R squared (eta squared)	0.132		R squared (eta squared)	0.2016		R squared (eta squared)	0.4589		P value	<0.0001
									P value summary	****
F test to compare variances			F test to compare variances			F test to compare variances			Are SDs significantly different (P < 0.05)?	Yes
F, DFn, Dfd	14.26, 25, 25		F, DFn, Dfd	7.002, 26, 26		F, DFn, Dfd	11.35, 26, 26
P value	<0.0001		P value	<0.0001		P value	<0.0001		ANOVA table	SS	DF	MS	F (DFn, DFd)	P value
P value summary	****		P value summary	****		P value summary	****		Treatment (between columns)	7486645	5	1497329	F (5, 152) = 4.993	P=0.0003
Significantly different (P < 0.05)?	Yes		Significantly different (P < 0.05)?	Yes		Significantly different (P < 0.05)?	Yes		Residual (within columns)	45581748	152	299880
									Total	53068393	157
Data analyzed			Data analyzed			Data analyzed
Sample size, column F	26		Sample size, column G	27		Sample size, column H	27		Data summary
Sample size, column L	26		Sample size, column M	27		Sample size, column N	27		Number of treatments (columns)	6
									Number of values (total)	158
									Number of families	1
									Number of comparisons per family	15
									Alpha	0.05
									Tukey's multiple comparisons test	Mean Diff.	95.00% CI of diff.	Significant?	Summary	Adjusted P Value
									Con4 vs. Con5	-125.2	-568.6 to 318.3	No	ns	0.9644	C-D
									Con4 vs. Con6	-190.3	-630.0 to 249.4	No	ns	0.8118	C-E
									Con4 vs. DMD4	-627.6	-1084 to -171.3	Yes	**	0.0015	C-I
									Con4 vs. DMD5	-542.4	-985.8 to -98.93	Yes	**	0.0071	C-J
									Con4 vs. DMD6	-311.1	-750.8 to 128.6	No	ns	0.3236	C-K
									Con5 vs. Con6	-65.09	-491.4 to 361.2	No	ns	0.9979	D-E
									Con5 vs. DMD4	-502.4	-945.8 to -58.96	Yes	*	0.0165	D-I
									Con5 vs. DMD5	-417.2	-847.4 to 13.00	No	ns	0.063	D-J
									Con5 vs. DMD6	-185.9	-612.3 to 240.4	No	ns	0.8068	D-K
									Con6 vs. DMD4	-437.3	-877.0 to 2.388	No	ns	0.0522	E-I
									Con6 vs. DMD5	-352.1	-778.4 to 74.23	No	ns	0.1685	E-J
									Con6 vs. DMD6	-120.8	-543.3 to 301.6	No	ns	0.9624	E-K
									DMD4 vs. DMD5	85.2	-358.2 to 528.6	No	ns	0.9937	I-J
									DMD4 vs. DMD6	316.5	-123.2 to 756.2	No	ns	0.3046	I-K
									DMD5 vs. DMD6	231.3	-195.1 to 657.6	No	ns	0.6222	J-K
									Test details	Mean 1	Mean 2	Mean Diff.	SE of diff.	n1	n2	q	DF
									Con4 vs. Con5	340.7	465.9	-125.2	153.6	24	27	1.152	152
									Con4 vs. Con6	340.7	531	-190.3	152.3	24	28	1.766	152
									Con4 vs. DMD4	340.7	968.3	-627.6	158.1	24	24	5.614	152
									Con4 vs. DMD5	340.7	883.1	-542.4	153.6	24	27	4.993	152
									Con4 vs. DMD6	340.7	651.8	-311.1	152.3	24	28	2.888	152
									Con5 vs. Con6	465.9	531	-65.09	147.7	27	28	0.6232	152
									Con5 vs. DMD4	465.9	968.3	-502.4	153.6	27	24	4.625	152
									Con5 vs. DMD5	465.9	883.1	-417.2	149	27	27	3.959	152
									Con5 vs. DMD6	465.9	651.8	-185.9	147.7	27	28	1.78	152
									Con6 vs. DMD4	531	968.3	-437.3	152.3	28	24	4.06	152
									Con6 vs. DMD5	531	883.1	-352.1	147.7	28	27	3.371	152
									Con6 vs. DMD6	531	651.8	-120.8	146.4	28	28	1.168	152
									DMD4 vs. DMD5	968.3	883.1	85.2	153.6	24	27	0.7843	152
									DMD4 vs. DMD6	968.3	651.8	316.5	152.3	24	28	2.938	152
									DMD5 vs. DMD6	883.1	651.8	231.3	147.7	27	28	2.214	152

## Sheet: Figure S2D
Table Analyzed	03a_TD50		Table Analyzed	03a_TD50		Table Analyzed	03a_TD50		Table Analyzed	03a_TD50
									Data sets analyzed	C-K
Column L	DMD1		Column M	DMD2		Column N	DMD3
vs.	vs.		vs.	vs.		vs.	vs.		ANOVA summary
Column F	Con1		Column G	Con2		Column H	Con3		F	4.584
									P value	0.0006
Unpaired t test			Unpaired t test			Unpaired t test			P value summary	***
P value	0.0029		P value	0.0068		P value	0.0325		Significant diff. among means (P < 0.05)?	Yes
P value summary	**		P value summary	**		P value summary	*		R square	0.1326
Significantly different (P < 0.05)?	Yes		Significantly different (P < 0.05)?	Yes		Significantly different (P < 0.05)?	Yes
One- or two-tailed P value?	Two-tailed		One- or two-tailed P value?	Two-tailed		One- or two-tailed P value?	Two-tailed		Brown-Forsythe test
t, df	t=3.134, df=50		t, df	t=2.815, df=54		t, df	t=2.197, df=52		F (DFn, DFd)	4.284 (5, 150)
									P value	0.0011
How big is the difference?			How big is the difference?			How big is the difference?			P value summary	**
Mean of column F	501.1		Mean of column G	462.2		Mean of column H	472		Are SDs significantly different (P < 0.05)?	Yes
Mean of column L	699		Mean of column M	636.2		Mean of column N	560.3
Difference between means (L - F) ± SEM	197.9 ± 63.16		Difference between means (M - G) ± SEM	174.1 ± 61.82		Difference between means (N - H) ± SEM	88.23 ± 40.17		Bartlett's test
95% confidence interval	71.06 to 324.8		95% confidence interval	50.11 to 298.0		95% confidence interval	7.631 to 168.8		Bartlett's statistic (corrected)	43.08
R squared (eta squared)	0.1642		R squared (eta squared)	0.128		R squared (eta squared)	0.08491		P value	<0.0001
									P value summary	****
F test to compare variances			F test to compare variances			F test to compare variances			Are SDs significantly different (P < 0.05)?	Yes
F, DFn, Dfd	1.835, 25, 25		F, DFn, Dfd	2.012, 27, 27		F, DFn, Dfd	1.059, 26, 26
P value	0.1358		P value	0.0748		P value	0.8857		ANOVA table	SS	DF	MS	F (DFn, DFd)	P value
P value summary	ns		P value summary	ns		P value summary	ns		Treatment (between columns)	1194306	5	238861	F (5, 150) = 4.584	P=0.0006
Significantly different (P < 0.05)?	No		Significantly different (P < 0.05)?	No		Significantly different (P < 0.05)?	No		Residual (within columns)	7815529	150	52104
									Total	9009835	155
Data analyzed			Data analyzed			Data analyzed
Sample size, column F	26		Sample size, column G	28		Sample size, column H	27		Data summary
Sample size, column L	26		Sample size, column M	28		Sample size, column N	27		Number of treatments (columns)	6
									Number of values (total)	156
									Number of families	1
									Number of comparisons per family	15
									Alpha	0.05
									Tukey's multiple comparisons test	Mean Diff.	95.00% CI of diff.	Significant?	Summary	Adjusted P Value
									Con4 vs. Con5	29.84	-157.1 to 216.8	No	ns	0.9974	C-D
									Con4 vs. Con6	-39.62	-225.1 to 145.8	No	ns	0.9897	C-E
									Con4 vs. DMD4	-141.9	-336.2 to 52.46	No	ns	0.289	C-I
									Con4 vs. DMD5	-152	-339.0 to 34.99	No	ns	0.1823	C-J
									Con4 vs. DMD6	-207.3	-392.8 to -21.91	Yes	*	0.0188	C-K
									Con5 vs. Con6	-69.46	-247.2 to 108.3	No	ns	0.869	D-E
									Con5 vs. DMD4	-171.7	-358.7 to 15.28	No	ns	0.0917	D-I
									Con5 vs. DMD5	-181.8	-361.2 to -2.486	Yes	*	0.0448	D-J
									Con5 vs. DMD6	-237.2	-414.9 to -59.45	Yes	**	0.0023	D-K
									Con6 vs. DMD4	-102.2	-287.7 to 83.20	No	ns	0.6053	E-I
									Con6 vs. DMD5	-112.4	-290.1 to 65.36	No	ns	0.4528	E-J
									Con6 vs. DMD6	-167.7	-343.8 to 8.389	No	ns	0.0717	E-K
									DMD4 vs. DMD5	-10.13	-197.1 to 176.9	No	ns	>0.9999	I-J
									DMD4 vs. DMD6	-65.48	-250.9 to 120.0	No	ns	0.9108	I-K
									DMD5 vs. DMD6	-55.35	-233.1 to 122.4	No	ns	0.9462	J-K
									Test details	Mean 1	Mean 2	Mean Diff.	SE of diff.	n1	n2	q	DF
									Con4 vs. Con5	498.9	469.1	29.84	64.77	23	27	0.6515	150
									Con4 vs. Con6	498.9	538.5	-39.62	64.24	23	28	0.8723	150
									Con4 vs. DMD4	498.9	640.8	-141.9	67.31	23	23	2.981	150
									Con4 vs. DMD5	498.9	650.9	-152	64.77	23	27	3.319	150
									Con4 vs. DMD6	498.9	706.3	-207.3	64.24	23	28	4.565	150
									Con5 vs. Con6	469.1	538.5	-69.46	61.57	27	28	1.595	150
									Con5 vs. DMD4	469.1	640.8	-171.7	64.77	27	23	3.749	150
									Con5 vs. DMD5	469.1	650.9	-181.8	62.13	27	27	4.139	150
									Con5 vs. DMD6	469.1	706.3	-237.2	61.57	27	28	5.448	150
									Con6 vs. DMD4	538.5	640.8	-102.2	64.24	28	23	2.251	150
									Con6 vs. DMD5	538.5	650.9	-112.4	61.57	28	27	2.581	150
									Con6 vs. DMD6	538.5	706.3	-167.7	61.01	28	28	3.888	150
									DMD4 vs. DMD5	640.8	650.9	-10.13	64.77	23	27	0.2213	150
									DMD4 vs. DMD6	640.8	706.3	-65.48	64.24	23	28	1.442	150
									DMD5 vs. DMD6	650.9	706.3	-55.35	61.57	27	28	1.271	150

[truncated: 18 more sheets: Figure S2E, Figure 3D, Figure 3E, Figure 3F, Figure 3G, Figure S3D-F, Figure 4C, Figure 4D, Figure S4B, Figure S4C, Figure S4D, Figure S4E, Figure 5D, Figure 5E, Figure 5F, Figure 5G, Figure 5H, Figure 5I]
